# Supplementary material for: Foxp and Skor family proteins control differentiation of Purkinje cells from Ptf1a- and Neurog1-expressing progenitors in zebrafish
Source: Development. 2024 Apr 2;151(7):dev202546. doi: 10.1242/dev.202546 (PMC11057878; doi:10.1242/dev.202546)
Supplement: Table S2. Source data of Table 1, 2, 3, and S1 [file develop-151-202546-TableS2.xlsx]

## Sheet: Source data for Table 1
Marker	Genotype	Larval ID number	Area (μm2)	Average (μm2) or cell number	Ratio to WT	Evaluation
Pvalb7	WT	1	244	250.333	1	+++
(Protein)		2	260
		3	247
	neurog1-/-	1	230	245.667	0.981	+++
		2	248
		3	259
	ptf1aΔ4/Δ4	1	123	108.333	0.433	+
		2	72
		3	130
	ptf1aΔ4/Δ4; neurog1-/-	1	11	17.333	0.069	+
		2	21
		3	20
Vglut1	WT	1	6301.9	5477.94	1	+++
(Protein)		2	4816.18
		3	5315.74
	neurog1-/-	1	5567.15	5384.95	0.983	+++
		2	4205.77
		3	6381.92
	ptf1aΔ4/Δ4	1	5193.02	4163.96	0.76	++
		2	2674.63
		3	4624.24
	ptf1aΔ4/Δ4; neurog1-/-	1	4710.75	4679.93	0.854	+++
		2	4662.09
		3	4666.95
Pax2	WT	1	97	105.667	1	+++
(Protein)		2	103
		3	117
	neurog1-/-	1	84	93.667	0.886	+++
		2	79
		3	118
	ptf1aΔ4/Δ4	1	30	31.333	0.297	+
		2	34
		3	30
	ptf1aΔ4/Δ4; neurog1-/-	1	14	13.667	0.129	+
		2	16
		3	11
atoh1a, 3dpf	WT	29	1034.97	1420.33	1	+++
(mRNA)		38	1796.34
		42	1429.66
	neurog1-/-	18	1467.58	1404.67	0.989	+++
		24	1316.77
		30	1590.37
	ptf1aΔ4/Δ4	1	1652.33	1519.82	1.07	+++
		5	1206.99
		11	1139.66
	ptf1aΔ4/Δ4; neurog1-/-	31	1452.01	1452.01	1.022	+++
atoh1a, 5dpf	WT	11	1500.4	1506.34	1	+++
(mRNA)		13	1662.23
		50	1356.38
	neurog1-/-	1	1299.8	1295.17	0.86	+++
		15	1650.35
		24	935.378
	ptf1aΔ4/Δ4	14	1303.76	1065.06	0.707	++
		17	944.998
		23	946.412
	ptf1aΔ4/Δ4; neurog1-/-	63	318.583	398.276	0.264	+
		65	205.976
		66	670.269
atoh1b, 3dpf	WT	18	2506.79	3187.24	1	+++
(mRNA)		39	3867.7
	neurog1-/-	27	3323.9	2499.29	0.784	++
		49	1674.68
		64	2820.56
	ptf1aΔ4/Δ4	4	3419.25	3081.71	0.967	+++
		23	2744.17
		26	3331.26
	ptf1aΔ4/Δ4; neurog1-/-	31	2793.68	3042.81	0.955	+++
		54	3291.93
		55	3133.77
atoh1b, 5dpf	WT	43	1191.72	2658.35	1	+++
(mRNA)		45	2897.24
		54	3886.09
	neurog1-/-	60	2867.25	2867.25	1.079	+++
	ptf1aΔ4/Δ4	5	1715.99	1975.25	0.743	++
		10	1696.47
		13	2513.3
		20	2157.65
	ptf1aΔ4/Δ4; neurog1-/-	1	627.829	907.745	0.341	+
		2	840.029
		11	1255.38
atoh1c, 3dpf	WT	12	3639.51	4767.79	1	+++
(mRNA)		23	5896.08
	neurog1-/-	32	2539.96	4443	0.932	+++
		48	5460.55
		61	5328.48
	ptf1aΔ4/Δ4	7	6405.39	5171.87	1.085	+++
		11	4294.95
		24	4961.82
		29	5025.31
	ptf1aΔ4/Δ4; neurog1-/-	46	6581.83	5373.19	1.127	+++
		60	4164.55
atoh1c, 5dpf	WT	12	5374.19	5140.21	1	+++
(mRNA)		18	7554.69
		23	5236.07
		28	4230.03
		6	3306.07
	neurog1-/-	17	4538.59	4152.03	0.808	+++
		32	5099.95
		44	3376.7
		47	3592.9
	ptf1aΔ4/Δ4	2	461.552	2075.01	0.404	+
		5	332.726
		43	4212.3
		45	3293.47
	ptf1aΔ4/Δ4; neurog1-/-	3	1.43	6.063	0.001	-
		20	10.695
olig2	WT	8	2362.81	2985.48	1	+++
(mRNA)		20	3273.47
		23	4055.99
		35	2249.65
	neurog1-/-	11	2859.59	2648.47	0.887	+++
		24	2676.55
		51	2070
		52	2987.74
	ptf1aΔ4/Δ4	4	2821.39	2188.92	0.733	++
		21	1578.6
		46	2166.76
	ptf1aΔ4/Δ4; neurog1-/-	26	1075.32	1143.14	0.383	+
		27	1355.11
		28	1371.8
		59	770.346
foxp1b	WT	22	4404.47	4404.47	1	+++
(mRNA)	neurog1-/-	9	3730.16	3730.16	0.847	+++
	ptf1aΔ4/Δ4	16	2299.75	2299.75	0.522	++
	ptf1aΔ4/Δ4; neurog1-/-	7	19.446	19.446	0.004	-
foxp4	WT	15	4710.54	4620.03	1	+++
(mRNA)		16	4667.15
		27	4482.39
	neurog1-/-	17	5456.86	4593.38	0.994	+++
		21	3869.6
		40	4453.66
	ptf1aΔ4/Δ4	14	1984.62	2385.73	0.516	++
		25	2218.54
		44	2954.05
	ptf1aΔ4/Δ4; neurog1-/-	1	33.172	14.584	0.003	-
		2	7.721
		35	2.86
skor1b	WT	17	6536.17	7747.07	1	+++
(mRNA)		18	8305.69
		20	7515.3
		27	8631.11
	neurog1-/-	10	7441.23	7624.82	0.984	+++
		15	6358.31
		35	9074.92
	ptf1aΔ4/Δ4	60	2383.47	2972.41	0.384	+
		9	3561.34
	ptf1aΔ4/Δ4; neurog1-/-	24	75.493	35.554	0.005	-
		28	20.303
		39	10.866
skor2	WT	45	6881.04	7457.44	1	+++
(mRNA)		46	7903.92
		59	7587.36
	neurog1-/-	2	7311.98	7381.09	0.99	+++
		7	7792.97
		51	7038.32
	ptf1aΔ4/Δ4	28	2519.59	3274.66	0.439	+
		56	4029.74
	ptf1aΔ4/Δ4; neurog1-/-	1	601.087	837.575	0.112	+
		17	1134.69
		42	776.952
lhx1a	WT	76	8132.24	8132.24	1	+++
(mRNA)	neurog1-/-	17	6503.56	6241.06	0.767	++
		20	5791.11
		27	6428.53
	ptf1aΔ4/Δ4	27	6676.28	7423.9	0.913	+++
		52	6360.23
		77	9235.2
	ptf1aΔ4/Δ4; neurog1-/-	2	2843.07	3396.04	0.418	+
		3	5098.26
		49	2246.8
rorb	WT	3	3477.73	3835.41	1	+++
(mRNA)		14	4453.75
		17	3574.77
	neurog1-/-	5	4187.25	3725.55	0.971	+++
		6	3833.34
		27	3156.07
	ptf1aΔ4/Δ4	2	830.604	1557.38	0.406	+
		28	2572.44
		29	1269.1
	ptf1aΔ4/Δ4; neurog1-/-	9	32.534	17.823	0.005	-
		15	0.283
		43	20.652

## Sheet: Source data for Table　2
Marker	Genotype	Larval ID number	Area (μm2)	Average (μm2) or cell number	Ratio to WT	Evaluation
Pvalb7	WT	1	326	326	1	+++
(Protein)		2	324
		3	328
	foxp1bΔ26/Δ26	1	271	276.333	0.848	+++
		2	280
		3	278
	foxp4Δ7/Δ7	1	232	236	0.724	++
		2	222
		3	254
	foxp1bΔ26/Δ26; foxp4Δ7/Δ7	1	83	84	0.258	+
		2	84
		3	85
Ca8	WT	15	13453.1	13453.1	1	+++
(Protein)	foxp1bΔ26/Δ26	3	7860.11	7860.11	0.584	++
	foxp4Δ7/Δ7	27	11018.4	11018.4	0.819	+++
	foxp1bΔ26/Δ26; foxp4Δ7/Δ7	5	1798.39	1798.39	0.134	+
ZebrinII	WT	44	7989.96	7989.96	1	+++
(Protein)	foxp1bΔ26/Δ26	37	5792.5	5792.5	0.725	++
	foxp4Δ7/Δ7	36	6135.3	6135.3	0.768	++
	foxp1bΔ26/Δ26; foxp4Δ7/Δ7	41	1765.06	1765.06	0.221	+
Vglut1	WT	7	13685.1	11091.9	1	+++
(Protein)		9	11252.2
		44	8338.56
	foxp1bΔ26/Δ26	43	9465.29	10218.1	0.921	+++
		45	11965.8
		37	9223.08
	foxp4Δ7/Δ7	10	12405.9	11547.9	1.041	+++
		41	15379.5
		36	6858.24
	foxp1bΔ26/Δ26; foxp4Δ7/Δ7	44	10411.4	10127.4	0.913	+++
		53	11413.8
		41	8556.99
ptf1a, 3dpf	WT	120	9330.58	8797.58	1	+++
(mRNA)		204	8264.59
	foxp1bΔ26/Δ26	121	11777.3	11777.3	1.339	+++
	foxp4Δ7/Δ7	101	8770.7	9437.62	1.073	+++
		102	7449.2
		118	12093
	foxp1bΔ26/Δ26; foxp4Δ7/Δ7	112	11715.2	9806.44	1.115	+++
		116	8028.44
		210	9675.69
ptf1a, 5dpf	WT	14	1071.19	1106.18	1	+++
(mRNA)		31	1307.15
		72	940.188
	foxp1bΔ26/Δ26	10	1035.54	956.386	0.865	+++
		11	631.225
		22	1284.8
		37	873.981
		53	1027.05
	foxp4Δ7/Δ7	25	1066.94	900.294	0.814	+++
		33	733.646
	foxp1bΔ26/Δ26; foxp4Δ7/Δ7	20	2114.36	1324.2	1.197	+++
		38	770.994
		42	1594.61
		64	816.829
skor1b	WT	106	5667.31	4631.96	1	+++
(mRNA)		113	3596.61
	foxp1bΔ26/Δ26	110	5573.51	4812.98	1.039	+++
		114	4052.45
		122	5164.57
	foxp4Δ7/Δ7	107	5262.09	5726.64	1.236	+++
		218	6191.2
	foxp1bΔ26/Δ26; foxp4Δ7/Δ7	125	5053.05	6094.68	1.316	+++
		225	7136.32
		229	5709.34
skor2	WT	201	4871.6	4382.04	1	+++
(mRNA)		209	3892.48
	foxp1bΔ26/Δ26	208	6044.32	5668.29	1.294	+++
		219	5652.27
		228	5308.26
	foxp4Δ7/Δ7	113	5103.23	5802.4	1.324	+++
		215	5595.08
		222	6708.89
	foxp1bΔ26/Δ26; foxp4Δ7/Δ7	111	7844.44	6163.47	1.407	+++
		203	5165.28
		229	5480.7
rorb	WT	7	5793.13	5797.32	1	+++
(mRNA)		8	4783.38
		30	6815.47
	foxp1bΔ26/Δ26	1	5902.66	4532.4	0.782	++
		9	4855.16
		15	2839.37
	foxp4Δ7/Δ7	14	4794.53	3446.1	0.76	++
		15	2435.3
		17	3108.47
	foxp1bΔ26/Δ26; foxp4Δ7/Δ7	5	1444.14	818.63	0.141	+
		12	832.452
		16	179.302
foxp1b	WT	110	6059.94	6983.14	1	+++
(mRNA)		114	6840.06
		201	8049.41
	foxp1bΔ26/Δ26	107	6303.3	6686.21	0.957	+++
		122	6791.73
		222	6963.6
foxp1b	WT	1	5591.08	5348.66	1	+++
(mRNA)		9	6211.32
		10	5133.54
		11	4458.68
	foxp4Δ7/Δ7	2	4213.33	4665.28	0.872	+++
		8	4829.85
		12	4389.48
		16	5228.48
foxp4	WT	101	4087.05	3948.93	1	+++
(mRNA)		102	3533.41
		106	4226.31
	foxp4Δ7/Δ7	122	3018.1	2398.32	0.607	++
		130	2415.85
		228	1760.99
foxp4	WT	1	5865.6	5007.26	1	+++
(mRNA)		5	5134.11
		6	4635.12
		7	4338.86
		15	5062.62
	foxp1bΔ26/Δ26	3	6913.07	6120.5	1.222	+++
		10	6340.58
		11	5626.25
		12	5961.97
		14	5760.65
gad1b	WT	110	1374.11	1353.5	1	+++
(mRNA)		111	1455.58
		128	1230.8
	foxp1bΔ26/Δ26	109	1609.71	1402.67	1.036	+++
		122	1195.63
	foxp4Δ7/Δ7	206	606.823	1086.87	0.803	+++
		212	1024.91
		214	1628.87
	foxp1bΔ26/Δ26; foxp4Δ7/Δ7	132	139.838	339.444	0.251	+
		215	539.049
pax2a	WT	108	11020.9	11157.2	1	+++
(mRNA)		217	11293.4
	foxp1bΔ26/Δ26	102	10514.5	9889.81	0.886	+++
		106	10001.1
		108	9153.82
	foxp4Δ7/Δ7	113	9574.77	10316.4	0.925	+++
		121	10511.6
		225	10862.8
	foxp1bΔ26/Δ26; foxp4Δ7/Δ7	212	9648.83	10315.3	0.925	+++
		213	10981.7
olig2	WT	1	2745	5654.15	1	+++
(mRNA)		31	8563.3
	foxp1bΔ26/Δ26	7	4280.65	6178.33	1.093	+++
		47	8076.01
	foxp4Δ7/Δ7	3	2020.65	4891.62	0.865	+++
		10	5737.37
		13	5696.19
		20	6112.27
	foxp1bΔ26/Δ26; foxp4Δ7/Δ7	40	3255.17	4205.58	0.744	++
		41	4991.28
		52	2885.41
		59	5690.47

## Sheet: Source data for Table 3
Marker	Genotype	Larval ID number	Area (μm2)	Average (μm2) or cell number	Ratio to WT	Evaluation
Pvalb7	WT	1	300	300.667	1.201	+++
(Protein)		2	305
		3	297
	skor1bΔ10/Δ10	1	332	314.667	1.257	+++
		2	310
		3	302
	skor2Δ8/Δ8	1	342	316.333	1.264	+++
		2	304
		3	303
	skor1bΔ10/Δ10; skor2Δ8/Δ8	1	0	0	0	-
		2	0
		3	0
Ca8	WT	55	9811.72	9811.72	1	+++
(Protein)	skor1bΔ10/Δ10	37	5918.46	5918.46	0.603	++
		42	9422.18	9422.18
	skor2Δ8/Δ8	35	4867.56	4867.56	0.496	+
		42	6499.31	6499.31
	skor1bΔ10/Δ10; skor2Δ8/Δ8	7	45.88	45.88	0.005	-
		36	120.325	120.325
ZebrinII	WT	2	5472.65	4674.73	1	+++
(Protein)		3	3876.82
	skor1bΔ10/Δ10	24	5451	5896.38	1.261	+++
		29	6341.76
	skor2Δ8/Δ8	20	5065.79	4933.56	0.837	+++
		27	4801.33
	skor1bΔ10/Δ10; skor2Δ8/Δ8	12	8.224	13.851	0.003	-
		19	19.477
Vglut1	WT	16	8712.15	7483.6	1	+++
(Protein)		2	6208.91
		3	7529.74
	skor1bΔ10/Δ10	42	8787.31	7990.74	1.068	+++
		24	7078.83
		29	8106.08
	skor2Δ8/Δ8	19	9735.62	8445.07	1.128	+++
		20	8628.89
		27	6970.7
	skor1bΔ10/Δ10; skor2Δ8/Δ8	43	7294.01	7091.26	0.948	+++
		12	7348.07
		19	6631.7
Neurod1	WT	1	21855.6
(Protein)		2	17195.1
		3	20938.4
		4	19194.8
		5	16812.9
		6	17019.6
		7	18313.6
		8	19350	18868.9	1	+++
		9	19465.3
		10	18543.8
	skor1bΔ10/Δ10	1	17715.4	19019.9	1.008	+++
		2	20704.7
		3	18708.1
		4	18807.6
		5	18925.7
		6	19257.6
	skor2Δ8/Δ8	1	19166.2	19769.5	1.048	+++
		2	20748.3
		3	20003.3
		4	18828.2
		5	19663.4
		6	22106.2
		7	17870.9
	skor1bΔ10/Δ10; skor2Δ8/Δ8	1	18810.7	21195.7	1.123	++++
		2	20334.2
		3	18309.8
		4	21539.3
		5	22405.4
		6	22842.4
		7	24128.2
ptf1a, 3dpf	WT	101	8620.98	7953.82	1	+++
(mRNA)		102	6639.32
		135	8601.18
	skor1bΔ10/Δ10	121	9507.13	8478.01	1.066	+++
		204	9208.35
		209	6718.54
	skor2Δ8/Δ8	107	8611.36	8157.63	0.975	+++
		116	6661.95
		118	9199.58
	skor1bΔ10/Δ10; skor2Δ8/Δ8	123	8835.73	7511.46	0.944	+++
		221	6187.19
ptf1a, 5dpf	WT	35	959.993	772.691	1	+++
(mRNA)		45	538.139
		72	819.941
	skor1bΔ10/Δ10	1	915.29	1176.22	1.522	+++
		18	1376.47
		39	1448.34
		63	964.803
	skor2Δ8/Δ8	24	1047.14	1047.14	1.355	+++
	skor1bΔ10/Δ10; skor2Δ8/Δ8	15	716.105	1032.9	1.337	+++
		50	1265.84
		69	1116.74
rorb	WT	231	2567.34	2815.47	1	+++
(mRNA)		215	2902.9
		217	2976.18
	skor1bΔ10/Δ10	111	1988.74	2815.47	1	+++
		211	2648.54
		220	3809.13
	skor2Δ8/Δ8	106	2559.98	2627.18	0.933	+++
		109	-
		110	2694.38
	skor1bΔ10/Δ10; skor2Δ8/Δ8	222	8.488	17.636	0.006	-
		223	21.786
		225	22.635
skor1b	WT	103	4391.76	4853.49	1	+++
(mRNA)		105	6058.34
		123	4110.38
	skor1bΔ10/Δ10	102	5845.01	5703.27	1.175	+++
		104	6225.91
		123	5038.89
skor2	WT	1	4567.63	5275.86	1	+++
(mRNA)		2	5247.93
		5	5468.12
		6	5236.49
		7	5786.96
		14	5348.01
	skor1bΔ10/Δ10	3	4226.19	4661.81	0.884	+++
		15	4977.98
		16	4781.24
skor1b	WT	5	5710.61	7180.82	1	+++
(mRNA)		14	7985.99
		16	7845.87
	skor2Δ8/Δ8	1	5597.65	6793.25	0.946	+++
		3	7265.94
		15	7516.16
skor2	WT	125	3602.8	4585.93	1	+++
(mRNA)		129	5396.05
		225	4758.95
	skor2Δ8/Δ8	208	4885.62	4621.1	1.008	+++
		210	4646.55
		214	4331.14
foxp1b	WT	4	4463.1	4403.19	1	+++
(mRNA)		6	4343.27
	skor1bΔ10/Δ10	5	3935.77	4000.83	0.909	+++
		30	4065.89
	skor2Δ8/Δ8	19	4368.73	4424.92	1.005	+++
		39	4481.11
	skor1bΔ10/Δ10; skor2Δ8/Δ8	15	1207.93	1227.09	0.279	+
		31	1246.25
atoh1a, 3dpf	WT	111	1016.01	828.335	1	+++
(mRNA)		115	651.596
		117	817.395
	skor1bΔ10/Δ10	213	676.777	656.264	0.792	++
		215	635.751
	skor2Δ8/Δ8	121	806.926	773.446	0.934	+++
		123	842.859
		307	670.552
	skor1bΔ10/Δ10; skor2Δ8/Δ8	130	1109.66	840.501	1.015	+++
		211	514.09
		214	897.748
atoh1a, 5dpf	WT	21	549.058	695.188	1	+++
(mRNA)		28	841.317
	skor1bΔ10/Δ10	42	624.267	624.267	0.898	+++
	skor2Δ8/Δ8	28	451.829	438.198	0.63	++
		19	468.129
		26	394.635
	skor1bΔ10/Δ10; skor2Δ8/Δ8	24	528.754	631.559	0.908	+++
		18	644.857
		21	430.953
		29	921.673
atoh1b, 3dpf	WT	132	3925.42	3799.8	1	+++
(mRNA)		205	2883.66
		211	4590.31
	skor1bΔ10/Δ10	104	3715.2	3654.18	0.962	+++
		107	3548.55
		121	3698.79
	skor2Δ8/Δ8	111	3685.49	3836.01	1.01	+++
		128	3857.51
		203	3965.03
	skor1bΔ10/Δ10; skor2Δ8/Δ8	113	3503.57	3503.57	0.922	+++
atoh1b, 5dpf	WT	36	1428.69	1477.74	1	+++
(mRNA)		12	1526.78
	skor1bΔ10/Δ10	7	1293.43	1287.14	0.871	+++
		2	1306.59
		32	1261.4
	skor2Δ8/Δ8	2	1120.13	1131.29	0.766	++
		17	1142.44
	skor1bΔ10/Δ10; skor2Δ8/Δ8	40	1239.38	1239.38	0.839	+++
atoh1c, 3dpf	WT	117	3635.41	4189.3	1	+++
(mRNA)		121	4024.45
		213	4908.05
	skor1bΔ10/Δ10	101	4684.53	4125.26	0.985	+++
		126	3244.96
		212	4446.3
	skor2Δ8/Δ8	105	3613.91	3675.02	0.877	+++
		111	4289.55
		227	3121.61
	skor1bΔ10/Δ10; skor2Δ8/Δ8	211	3092.18	3548.74	0.847	+++
		220	4432.44
atoh1c, 5dpf	WT	3	3726.91	4382.04	1	+++
(mRNA)		55	5037.18
	skor1bΔ10/Δ10	50	3642.26	3642.26	0.831	+++
	skor2Δ8/Δ8	43	3399.2	3399.2	0.776	++
	skor1bΔ10/Δ10; skor2Δ8/Δ8	2	4501	4440.52	1.013	+++
		26	3303.69
		40	5502.72
		54	4454.68
gad1b	WT	130	1137.96	1134.99	1	+++
(mRNA)		203	1132.02
	skor1bΔ10/Δ10	114	1217.18	1038.37	0.915	+++
		131	1059.02
		209	838.898
	skor2Δ8/Δ8	104	873.699	967.444	0.852	+++
		110	1012.34
		113	1016.3
	skor1bΔ10/Δ10; skor2Δ8/Δ8	107	1085.05	1085.05	0.956	+++
pax2a	WT	112	7333.92	8226.57	1	+++
(mRNA)		115	8546.85
		120	8798.95
	skor1bΔ10/Δ10	202	8130.66	8130.66	0.988	+++
	skor2Δ8/Δ8	128	7196.41	7380.98	0.897	+++
		207	7770.2
		226	7176.32
	skor1bΔ10/Δ10; skor2Δ8/Δ8	204	8435.94	8435.94	1.025	+++
vglut1	WT	105	10463.2	9811.63	1	+++
(mRNA)		109	9641.55
		114	9330.19
	skor1bΔ10/Δ10	107	11387.8	10252.8	1.045	+++
		113	10040.4
		206	9350.42
	skor2Δ8/Δ8	106	10639.1	11322.3	1.154	+++
		110	10824.1
		108	12503.6
	skor1bΔ10/Δ10; skor2Δ8/Δ8	126	8818.28	10497.4	1.07	+++
		203	11317.2
		213	11356.8
cbln12	WT	102	9906.65	9906.65	1	+++
(mRNA)	skor1bΔ10/Δ10	210	10879.5	10910	1.101	+++
		211	10940.4
	skor2Δ8/Δ8	104	10404.7	10792.8	1.089	+++
		108	10055.1
		114	11918.6
	skor1bΔ10/Δ10; skor2Δ8/Δ8	109	9816.34	9816.34	0.991	+++
pax6	WT	118	9983.31	9485.16	1	+++
(mRNA)		205	9151.48
		207	9320.68
	skor1bΔ10/Δ10	119	9614.08	9995.1	1.054	+++
		203	11925.1
		206	8446.13
	skor2Δ8/Δ8	107	10560.8	9983.87	1.053	+++
		117	9123.47
		122	10267.4
	skor1bΔ10/Δ10; skor2Δ8/Δ8	127	11084.2	11084.2	1.169	+++
olig2	WT	110	4690.31	3536.57	1	+++
(mRNA)		212	2848.48
		213	3070.91
	skor1bΔ10/Δ10	103	4189.2	4025.21	1.138	+++
		210	3793.07
		218	4093.35
	skor2Δ8/Δ8	108	3668.42	3854.85	1.09	+++
		115	4041.27
		122	-
	skor1bΔ10/Δ10; skor2Δ8/Δ8	125	2698.06	3715.51	1.051	+++
		113	3940.44
		230	4508.03

## Sheet: Source data for Table S1
Marker	Genotype	Larval ID number	Area (μm2)	Average (μm2) or cell number	Ratio to WT	Evaluation
Pvalb7	WT	148	189	189	1	+++
(Protein)	lhx1aΔ10/Δ10	68	115	114.5	0.606	++
		69	114
	lhx1bΔ17/Δ17	116	180	181.25	0.959	+++
		123	183
		147	177
		159	185
	lhx5Δ10/Δ10	130	174	157.25	0.832	+++
		29	151
		54	139
		210	165
	lhx1aΔ10/Δ10; lhx1bΔ17/Δ17	30	106	91	0.481	+
		221	76
	lhx1bΔ17/Δ17; lhx5Δ10/Δ10	46	183	164.75	0.872	+++
		32	172
		57	174
		222	130
	lhx1aΔ10/Δ10; lhx5Δ10/Δ10	23	34	32.5	0.172	+
		70	46
		10	26
		14	24
	lhx1aΔ10/Δ10; lhx1bΔ17/Δ17; lhx5Δ10/Δ10	20	3	6.667	0.035	+
		4	9
		7	8
Vglut1	WT	148	11550	11550	1	+++
(Protein)	lhx1bΔ10/Δ10	68	8478.47	6329.75	0.548	++
		17	5048.21
		207	5462.58
	lhx1bΔ17/Δ17	116	12018.8	12327.8	1.067	+++
		159	12636.8
	lhx5Δ10/Δ10	130	11432.6	8533.81	0.739	++
		29	7248.05
		54	7563.7
		210	7890.84
	lhx1aΔ10/Δ10; lhx1bΔ17/Δ17	30	6738.19	6302.12	0.546	++
		221	5866.05
	lhx1bΔ17/Δ17; lhx5Δ10/Δ10	32	8974.98	8823.08	0.764	++
		57	9383.61
		222	8110.65
	lhx1aΔ10/Δ10; lhx5Δ10/Δ10	23	6030.56	5138.1	0.445	+
		70	7253.47
		1	4270.55
		10	4463.96
		14	3671.95
	lhx1aΔ10/Δ10; lhx1bΔ17/Δ17; lhx5Δ10/Δ10	20	5118.75	4547.65	0.394	+
		4	4003.99
		7	4520.2
